# Supplementary material for: Cellular Cytotoxicity and Oxidative Potential of Recurrent Molds of the Genus Aspergillus Series Versicolores
Source: Microorganisms. 2022 Jan 20;10(2):228. doi: 10.3390/microorganisms10020228 (PMC8875557; doi:10.3390/microorganisms10020228)
Supplement: Supplementary file 1 [file microorganisms-10-00228-s001.zip]

Archive with 1 entries (1 files):
- microorganisms-1566847-supplementary.pdf
